# Supplementary material for: Green Method Comparison and Optimization of Anthocyanin Recovery from “Sangiovese” Grape Pomace: A Critical Evaluation of the Design of Experiments Approach
Source: Molecules. 2024 Jun 5;29(11):2679. doi: 10.3390/molecules29112679 (PMC11173428; doi:10.3390/molecules29112679)
Supplement: Supplementary file 1 [file molecules-29-02679-s001.zip]

Archive with 1 entries (1 files):
- molecules-3017290-supplementary.pdf
